# Supplementary material for: Maternal Socioeconomic Status and the Initiation and Duration of Breastfeeding in Western Europe Versus Southern Africa: A Systematic Review—A Contribution from the ConcePTION Project
Source: Nutrients. 2025 Mar 8;17(6):946. doi: 10.3390/nu17060946 (PMC11944666; doi:10.3390/nu17060946)
Supplement: Supplementary file 1 [file nutrients-17-00946-s001.zip]

Archive with 1 entries (1 files):
- nutrients-3496793-supplementary.pdf
